# Supplementary material for: Inter-laboratory study on standardized MPS libraries: evaluation of performance, concordance, and sensitivity using mixtures and degraded DNA
Source: Int J Legal Med. 2019 Nov 19;134(1):185–98. doi: 10.1007/s00414-019-02201-2 (PMC6949318; doi:10.1007/s00414-019-02201-2)
Supplement: Supplementary file 6 — (XLSX 314 kb) [file 414_2019_2201_MOESM6_ESM.xlsx]

## Sheet: Table S1
Müller P., Sell C., Hadrys T., Hedman J., Bredemeyer S., Laurent F.X., Roewer L., Achtruth S., Sidstedt S., Sijen T., Trimborn M., Weiler N., Willuweit S., Bastisch I., Parson W., and the SeqForSTR-Consortium. Inter-laboratory study on standardized MPS libraries: Evaluation of performance, concordance and sensitivity using mixtures and degraded DNA
Table S1. Sample set-up displaying three library pools prepared in one 96-well plate. Grey shaded boxes show the applied index adapters (i5 and i7). Bold red numbers tag the resulting index-adapter-combination for each particular library sample. NTC denotes negative amplification control samples.
	Pool 1				Pool 2				Pool 3
i5 i7	701	702	703	704	701	702	703	704	701	702	703	704
501	NTC 701/501	M500-500-2 702/501	M500-31-2 703/501	FA10058T01B 704/501	NTC 701/501	M500-500-2 702/501	M500-31-2 703/501	FA10058T01B 704/501	NTC 701/501	M500-500-2 702/501	M500-31-2 703/501	FA10058T01B 704/501
502	2800M 701/502	M500-250-1 702/502	M166 703/502	G49-S1 704/502	2800M 701/502	M500-250-1 702/502	M166 703/502	FA10058T01B 704/501	2800M 701/502	M500-250-1 702/502	M166 703/502	G49-S1 704/502
503	2391cA 701/503	M500-250-2 702/503	M91 703/503	G49-S4 704/503	2391cA 701/503	M500-250-2 702/503	M91 703/503	G49-S1 704/502	2391cA 701/503	M500-250-2 702/503	M91 703/503	G49-S4 704/503
504	2391cB 701/504	M500-125-1 702/504	M62.5 703/504		2391cB 701/504	M500-125-1 702/504	M62.5 703/504	G49-S4 704/503	2391cB 701/504	M500-125-1 702/504	M62.5 703/504
505	2391cC 701/505	M500-125-2 702/505	M47.6 703/505		2391cC 701/505	M500-125-2 702/505	M47.6 703/505		2391cC 701/505	M500-125-2 702/505	M47.6 703/505
506	M500-1000-1 701/506	M500-62-1 702/506	FA10030T01A 703/506		M500-1000-1 701/506	M500-62-1 702/506	FA10030T01A 703/506		M500-1000-1 701/506	M500-62-1 702/506	FA10030T01A 703/506
507	M500-1000-2 701/507	M500-62-2 702/507	FA10013B01A 703/507		M500-1000-2 701/507	M500-62-2 702/507	FA10026B01A 703/508		M500-1000-2 701/507	M500-62-2 702/507	FA10013B01A 703/507
508	M500-500-1 701/508	M500-31-1 702/508	FA10026B01A 703/508		M500-500-1 701/508	M500-31-1 702/508	FA10026B01A 703/508		M500-500-1 701/508	M500-31-1 702/508	FA10026B01A 703/508

## Sheet: Table S2
Müller P., Sell C., Hadrys T., Hedman J., Bredemeyer S., Laurent F.X., Roewer L., Achtruth S., Sidstedt S., Sijen T., Trimborn M., Weiler N., Willuweit S., Bastisch I., Parson W., and the SeqForSTR-Consortium. Inter-laboratory study on standardized MPS libraries: Evaluation of performance, concordance and sensitivity using mixtures and degraded DNA
Table S2. Pooling template displaying the manufacturer´s recommended volume (5 µL, except for ancient DNA samples). Each laboratory received one 2 mL screw-cap tube containing 20 µL pooled library labeled 'SeqForSTRs, SeqPool 20µL, ForenSeq Kit, 29.11.2017 PM'. Asterisk indicates samples with increased pooling volume depending on the initial DNA input (on personal communication with Laurence Deve…
Plate	Sample	i7	i5	Pooling Volume (µL)	Pooling Vol effective (µL)
A1	NTC	R701	A501	5	10
B1	2800M	R701	A502	5	10
C1	2391cA	R701	A503	5	10
D1	2391cB	R701	A504	5	10
E1	2391cC	R701	A505	5	10
F1	M500-1000-1	R701	A506	5	10
G1	M500-1000-2	R701	A507	5	10
H1	M500-500-1	R701	A508	5	10
A2	M500-500-2	R702	A501	5	10
B2	M500-250-1	R702	A502	5	10
C2	M500-250-2	R702	A503	5	10
D2	M500-125-1	R702	A504	5	10
E2	M500-125-2	R702	A505	5	10
F2	M500-62-1	R702	A506	5	10
G2	M500-62-2	R702	A507	5	10
H2	M500-31-1	R702	A508	5	10
A3	M500-31-2	R703	A501	5	10
B3	M166	R703	A502	5	10
C3	M91	R703	A503	5	10
D3	M62.5	R703	A504	5	10
E3	M47.6	R703	A505	5	10
F3	FA10030T01A *	R703	A506	8	16
G3	FA10013B01A	R703	A507	5	10
H3	FA10026B01A *	R703	A508	11	22
A4	FA10058T01B *	R704	A501	10	20
B4	G49-S1	R704	A502	5	10
C4	G49-S4	R704	A503	5	10

## Sheet: Table S3
Müller P., Sell C., Hadrys T., Hedman J., Bredemeyer S., Laurent F.X., Roewer L., Achtruth S., Sidstedt S., Sijen T., Trimborn M., Weiler N., Willuweit S., Bastisch I., Parson W., and the SeqForSTR-Consortium. Inter-laboratory study on standardized MPS libraries: Evaluation of performance, concordance and sensitivity using mixtures and degraded DNA
Table S3. Template sample sheet including relevant information needed for sequencing on the MiSeq FGx instrument.
SampleName	SampleDescription	Project	i7Index	i5Index	SampleType	MixType
NTC	Negative Amplification Control	SEQforSTRs	R701	A501	Negative Amplification Control	A
2800M	2800M	SEQforSTRs	R701	A502	Positive Amplification Control	A
2391cA	NIST SRM	SEQforSTRs	R701	A503	Sample	A
2391cB	NIST SRM	SEQforSTRs	R701	A504	Sample	A
2391cC	NIST SRM	SEQforSTRs	R701	A505	Sample	A
M500-1000-1	9947A-2800M	SEQforSTRs	R701	A506	Sample	A
M500-1000-2	9947A-2800M	SEQforSTRs	R701	A507	Sample	A
M500-500-1	9947A-2800M	SEQforSTRs	R701	A508	Sample	A
M500-500-2	9947A-2800M	SEQforSTRs	R702	A501	Sample	A
M500-250-1	9947A-2800M	SEQforSTRs	R702	A502	Sample	A
M500-250-2	9947A-2800M	SEQforSTRs	R702	A503	Sample	A
M500-125-1	9947A-2800M	SEQforSTRs	R702	A504	Sample	A
M500-125-2	9947A-2800M	SEQforSTRs	R702	A505	Sample	A
M500-62-1	9947A-2800M	SEQforSTRs	R702	A506	Sample	A
M500-62-2	9947A-2800M	SEQforSTRs	R702	A507	Sample	A
M500-31-1	9947A-2800M	SEQforSTRs	R702	A508	Sample	A
M500-31-2	9947A-2800M	SEQforSTRs	R703	A501	Sample	A
M166	9947A-2800M	SEQforSTRs	R703	A502	Sample	A
M91	9947A-2800M	SEQforSTRs	R703	A503	Sample	A
M62.5	9947A-2800M	SEQforSTRs	R703	A504	Sample	A
M47.6	9947A-2800M	SEQforSTRs	R703	A505	Sample	A
FA10030T01A	aDNA	SEQforSTRs	R703	A506	Sample	A
FA10013B01A	aDNA	SEQforSTRs	R703	A507	Sample	A
FA10026B01A	aDNA	SEQforSTRs	R703	A508	Sample	A
FA10058T01B	aDNA	SEQforSTRs	R704	A501	Sample	A
G49-S1	GEDNAP	SEQforSTRs	R704	A502	Sample	A
G49-S4	GEDNAP	SEQforSTRs	R704	A503	Sample	A

## Sheet: Table S4
Müller P., Sell C., Hadrys T., Hedman J., Bredemeyer S., Laurent F.X., Roewer L., Achtruth S., Sidstedt S., Sijen T., Trimborn M., Weiler N., Willuweit S., Bastisch I., Parson W., and the SeqForSTR-Consortium. Inter-laboratory study on standardized MPS libraries: Evaluation of performance, concordance and sensitivity using mixtures and degraded DNA
Table S4. Concordance study summary showing MPS genotype calls that were concordant to reference profiles or previously obtained MPS results. "X"/"Y" indicates the number of observed alleles (X) out of the maximum number of possible alleles (Y) for a particular sample. Concordance study included 27 autosomal STRs (aSTRs), 24 Y- and 7 X-STRs. Bold numbers tag discordance to reference due to alleli…
	Sample Run	2800M	2391cA	2391cB	2391cC	G49-S1	G49-S4																								100	100	100	85.7	100	85.7	100	100
																															100	92.3	100	100	100	100	100	100
aSTRs	0	48/48	47/47	50/50	45/45	85/85	51/51																								100	100	100	100	100	100	100	100
	1	48/48	47/47	50/50	45/45	85/85	51/51																								100	85.7	100	100	100	100	100	100
	2	48/48	47/47	50/50	45/45	85/85	51/51																								100*	100	100	100	100	100*	100	100
	3	48/48	47/47	50/50	45/45	85/85	51/51																								100	100	100	100	100	100	100	100
	4	48/48	47/47	50/50	45/45	85/85	51/51
	5	48/48	47/47	50/50	45/45	85/85	51/51
	6	48/48	47/47	50/50	45/45	85/85	51/51
	7	48/48	47/47	50/50	45/45	85/85	51/51
	8	48/48	47/47	50/50	45/45	85/85	51/51
Y-STRs	0	26/26	♀	26/26	26/26	45/45	26/26
	1	26/26	♀	26/26	26/26	45/45	26/26
	2	26/26	♀	26/26	26/26	45/45	26/26
	3	26/26	♀	26/26	26/26	45/45	26/26
	4	26/26	♀	26/26	26/26	45/45	26/26
	5	26/26	♀	26/26	26/26	45/45	26/26
	6	26/26	♀	26/26	26/26	45/45	26/26
	7	26/26	♀	26/26	26/26	45/45	26/26
	8	26/26	♀	26/26	26/26	45/45	26/26
X-STRs	0	7/7	13/13	7/7	7/7	10/12	7/7
	1	7/7	13/13	7/7	7/7	11/12	7/7
	2	7/7	12/13	7/7	6/7	10/12	7/7
	3	7/7	13/13	7/7	7/7	10/12	7/7
	4	6/7	13/13	7/7	7/7	10/12	7/7
	5	7/7	13/13	7/7	7/7	10/12	7/7
	6	6/7	13/13	7/7	7/7	11/12	7/7
	7	7/7	13/13	7/7	7/7	12/12	7/7
	8	7/7	13/13	7/7	7/7	10/12	7/7

## Sheet: Table S5
Müller P., Sell C., Hadrys T., Hedman J., Bredemeyer S., Laurent F.X., Roewer L., Achtruth S., Sidstedt S., Sijen T., Trimborn M., Weiler N., Willuweit S., Bastisch I., Parson W., and the SeqForSTR-Consortium. Inter-laboratory study on standardized MPS libraries: Evaluation of performance, concordance and sensitivity using mixtures and degraded DNA
Table S5. Locus coverage overview obtained within the SeqForSTRs study. Locus coverage analysis was performed for 27 autosomal STRs (aSTR), Amelogenin, 24 Y-STRs and 7 X-STRs using five single source samples (control DNA 2800M, SRM 2391c A–C and GEDNAP G49-S4). Bold numbers highlight sequencing runs showing highest locus coverage/run (runs 1, 3, and 7) while italic numbers in light-grey shaded bo…
	Locus	Locus Coverage/Run (reads)									Locus Coverage for all Runs (reads)
	Run	0	1	2	3	4	5	6	7	8	Mean (SD)	Min	Max
aSTRs	Amelogenin	2786	3212	1548	3475	2448	2165	2526	4080	2700	2,771 (745)	1548	4080
	D1S1656	3885	4654	2475	5479	3588	3085	3576	6749	4055	4,172 (1,296)	2475	6749
	TPOX	10991	13330	7434	14442	10120	9315	10699	18360	11428	11,791 (3,210)	7434	18360
	D2S441	16921	19427	11001	23043	15437	13992	15651	28623	17356	17,939 (5,232)	11001	28623
	D2S1338	18737	22593	12643	23099	18081	15860	17321	25647	19563	19,283 (3,992)	12643	25647
	D3S1358	28140	34059	17544	37926	25074	21581	25984	46610	28932	29,539 (8,834)	17544	46610
	D4S2408	23107	28185	15799	31336	20902	19226	22015	39976	23953	24,944 (7,271)	15799	39976
	FGA	21156	24049	10507	28890	17785	15859	18268	35688	21282	21,498 (7,412)	10507	35688
	D5S818	6030	7314	3711	8425	5399	4929	5872	10218	6246	6,460 (1,947)	3711	10218
	CSF1PO	8090	10041	5358	10809	7567	6804	7992	13681	8399	8,749 (2,451)	5358	13681
	D6S1043	10885	13333	7137	14512	10185	9356	10208	17200	11159	11,553 (3,009)	7137	17200
	D7S820	8415	10005	5194	11772	7383	6544	7703	14810	8438	8,918 (2,913)	5194	14810
	D8S1179	24385	29614	16651	34076	22223	20240	24332	43709	25661	26,766 (8,116)	16651	43709
	D9S1122	4215	5067	2513	5608	3722	3347	3948	6953	4367	4,416 (1,313)	2513	6953
	D10S1248	17005	19908	9826	21462	15578	14026	14700	26259	17240	17,334 (4,754)	9826	26259
	TH01	47026	55867	30846	61331	42296	38699	43635	76328	48458	49,387 (13,501)	30846	76328
	vWA	5455	6462	3563	8097	4839	4655	5316	9613	5803	5,978 (1,856)	3563	9613
	D12S391	13755	16289	10104	15378	14076	12445	12952	14355	14016	13,708 (1,777)	10104	16289
	D13S317	13372	16112	9319	18123	12241	11430	12826	22370	14061	14,428 (3,925)	9319	22370
	PentaE	4034	5231	2530	6054	3613	3319	3782	6098	4437	4,344 (1,229)	2530	6098
	D16S539	21189	25011	14160	25139	20678	19412	19707	27511	21385	21,577 (3,935)	14160	27511
	D17S1301	12398	15117	8111	17331	11171	10664	11986	22083	13039	13,544 (4,141)	8111	22083
	D18S51	13275	16914	6168	20146	11409	10254	12114	25156	13813	14,361 (5,654)	6168	25156
	D19S433	3367	4472	1779	4607	3505	2956	3661	5195	3674	3,691 (1,003)	1779	5195
	D20S482	26546	31698	17670	35620	24490	22016	24532	45091	27522	28,354 (8,154)	17670	45091
	D21S11	7827	9774	4840	11305	6958	6143	7331	13998	7964	8,460 (2,809)	4840	13998
	PentaD	6812	8431	3867	9865	5831	5126	6173	10454	7152	7,079 (2,167)	3867	10454
	D22S1045	21003	24249	12203	26235	18705	17505	18852	27607	21183	20,838 (4,755)	12203	27607
Y-STRs	DYS505	13102	19356	8050	20474	12672	10277	15044	26101	16239	15,702 (5,578)	8050	26101
	DYS570	11349	13060	5653	15140	9989	9189	10008	18211	11279	11,542 (3,620)	5653	18211
	DYS576	15215	18273	8491	22486	13440	12154	14646	29635	16647	16,776 (6,208)	8491	29635
	DYS522	558	624	325	785	489	456	503	795	603	571 (152)	325	795
	DYS481	2376	3093	1230	4065	1881	1636	2420	5437	2597	2,748 (1,306)	1230	5437
	DYS19	4307	5059	2612	5629	3767	3613	3958	6021	4237	4,356 (1,061)	2612	6021
	DYS391	10560	12456	7118	14395	9575	8927	10013	18392	11076	11,390 (3,345)	7118	18392
	DYS635	3033	3812	1939	4421	2846	2411	2922	5168	3169	3,302 (1,006)	1939	5168
	DYS437	5521	6769	3779	7955	4941	4603	5149	9542	5738	6,000 (1,802)	3779	9542
	DYS439	11307	13064	6371	15664	10136	9394	10517	18209	11563	11,803 (3,493)	6371	18209
	DYS389I	30255	36066	18907	41732	27008	24514	26253	51103	30844	31,854 (9,784)	18907	51103
	DYS389II	1884	2523	1166	2693	1909	1462	1636	2952	1799	2,003 (596)	1166	2952
	DYS438	23276	26863	13883	30875	19568	18506	20024	39694	23711	24,044 (7,668)	13883	39694
	DYS612	6251	7827	3761	9010	5649	4791	6040	11517	6806	6,850 (2,336)	3761	11517
	DYS390	12486	15485	8877	15280	12421	11195	11439	16005	12852	12,893 (2,335)	8877	16005
	DYS643	6801	8249	3944	10660	5772	5140	6520	13624	7410	7,569 (2,972)	3944	13624
	DYS533	4674	5506	3427	6316	4544	4179	4629	7017	4934	5,025 (1,099)	3427	7017
	Y-GATA-H4	1781	2071	1123	2467	1498	1396	1640	2963	1838	1,864 (567)	1123	2963
	DYS385a-b	4670	5559	2202	6826	3859	3464	4334	7117	4786	4,757 (1,569)	2202	7117
	DYS460	3003	3594	2151	3772	2940	2545	2813	4079	3053	3,106 (611)	2151	4079
	DYS549	7807	9365	4677	10744	7236	6508	7269	12253	8296	8,239 (2,277)	4677	12253
	DYS392	7856	9884	5173	10399	7487	7085	7157	10955	8059	8,228 (1,850)	5173	10955
	DYS448	12477	14818	7373	15596	12483	10945	10499	15203	12210	12,400 (2,621)	7373	15596
	DYF387S1	6479	7644	2986	9166	5650	4888	5971	10187	6620	6,621 (2,175)	2986	10187
X-STRs	DXS10135	6843	8573	3509	10216	5787	5127	6444	10834	7121	7,162 (2,366)	3509	10834
	DXS8378	14397	17728	9007	18180	13602	12609	12453	14555	14640	14,130 (2,773)	9007	18180
	DXS7132	26034	31425	17423	35615	23965	20589	23790	42248	26979	27,563 (7,719)	17423	42248
	DXS10074	12085	14293	5961	16860	10307	8689	10427	20770	12137	12,392 (4,433)	5961	20770
	DXS10103	305	362	134	421	242	265	248	518	333	314 (112)	134	518
	HPRTB	14063	16475	9445	18326	13293	12430	12476	20827	14555	14,654 (3,427)	9445	20827
	DXS7423	23397	27029	13588	28642	21492	19308	19512	27222	23704	22,655 (4,771)	13588	28642

## Sheet: Table S6
Müller P., Sell C., Hadrys T., Hedman J., Bredemeyer S., Laurent F.X., Roewer L., Achtruth S., Sidstedt S., Sijen T., Trimborn M., Weiler N., Willuweit S., Bastisch I., Parson W., and the SeqForSTR-Consortium. Inter-laboratory study on standardized MPS libraries: Evaluation of performance, concordance and sensitivity using mixtures and degraded DNA
Table S6. Average heterozygous balance (HB), also known as intra-locus balance, shown for heterozygous genotypes for 27 autosomal STRs, two Y-STRs and 6 X-STRs. Sample set was made of five single source samples: NIST SRM 2391c (component A-C), positive control DNA 2800M and one mock casework sample from former proficiency tests (GEDNAP 49-S4). Heterozygous genotypes including isometric alleles (s…
	Average Heterozygous Balance per Run (SD)									Heterozygous Balance per Locus for all Runs (SD)
Run	0	1	2	3	4	5	6	7	8	Mean	Min	Max
D1S1656	0.75 (0.33)	0.73 (0.31)	0.70 (0.30)	0.73 (0.29)	0.76 (0.31)	0.73 (0.31)	0.76 (0.28)	0.73 (0.32)	0.71 (0.28)	0.73 (0.02)	0.7	0.76
TPOX	0.83	0.94	0.93	0.88	0.88	0.84	0.94	0.92	0.87	0.89 (0.04)	0.83	0.94
D2S441	0.90 (0.12)	0.90 (0.12)	0.89 (0.12)	0.88 (0.13)	0.86 (0.13)	0.89 (0.14)	0.88 (0.12)	0.86 (0.11)	0.87 (0.12)	0.88 (0.02)	0.86	0.9
D2S1338	0.81 (0.02)	0.84 (0.04)	0.82 (0.04)	0.81 (0.02)	0.88 (0.05)	0.79 (0.02)	0.86 (0.07)	0.79 (0.01)	0.85 (0.02)	0.83 (0.03)	0.79	0.88
D3S1358	0.87 (0.06)	0.86 (0.03)	0.86 (0.04)	0.83 (0.04)	0.85 (0.02)	0.85 (0.06)	0.86 (0.03)	0.84 (0.03)	0.86 (0.05)	0.85 (0.01)	0.83	0.87
D4S2408	0.96 (0.04)	0.93 (0.04)	0.92 (0.06)	0.95 (0.04)	0.96 (0.05)	0.92 (0.06)	0.94 (0.05)	0.96 (0.04)	0.95 (0.05)	0.94 (0.02)	0.92	0.96
FGA	0.81 (0.06)	0.83 (0.04)	0.84 (0.09)	0.83 (0.04)	0.79 (0.06)	0.83 (0.06)	0.83 (0.05)	0.83 (0.05)	0.82 (0.02)	0.82 (0.02)	0.79	0.84
D5S818	0.57 (0.45)	0.56 (0.48)	0.57 (0.45)	0.53 (0.43)	0.58 (0.47)	0.59 (0.46)	0.56 (0.46)	0.56 (0.45)	0.57 (0.48)	0.57 (0.02)	0.53	0.59
CSF1PO	0.91 (0.07)	0.98 (0.01)	0.93 (0.01)	0.90 (0.03)	0.94 (0.05)	0.92 (0.04)	0.92 (0.05)	0.91 (0.06)	0.92 (0.04)	0.93 (0.02)	0.9	0.98
D6S1043	0.74 (0.10)	0.65 (0.32)	0.74 (0.12)	0.76 (0.11)	0.74 (0.08)	0.78 (0.11)	0.78 (0.09)	0.76 (0.10)	0.73 (0.07)	0.74 (0.04)	0.65	0.78
D7S820	0.89 (0.11)	0.90 (0.08)	0.94 (0.02)	0.88 (0.06)	0.86 (0.11)	0.87 (0.07)	0.94 (0.07)	0.90 (0.08)	0.91 (0.07)	0.90 (0.03)	0.86	0.94
D8S1179	0.89 (0.08)	0.90 (0.06)	0.94 (0.07)	0.93 (0.06)	0.91 (0.07)	0.90 (0.09)	0.91 (0.06)	0.91 (0.08)	0.91 (0.05)	0.91 (0.01)	0.89	0.94
D9S1122	0.93 (0.04)	0.85 (0.04)	0.91 (0.08)	0.90 (0.08)	0.91 (0.07)	0.88 (0.10)	0.90 (0.03)	0.87 (0.05)	0.91 (0.06)	0.90 (0.02)	0.85	0.93
D10S1248	0.81 (0.04)	0.82 (0.05)	0.84 (0.04)	0.81 (0.02)	0.84 (0.07)	0.83 (0.04)	0.83 (0.05)	0.77 (0.03)	0.80 (0.04)	0.82 (0.02)	0.77	0.84
TH01	0.96 (0.03)	0.95 (0.03)	0.96 (0.03)	0.94 (0.04)	0.94 (0.04)	0.94 (0.04)	0.96 (0.03)	0.95 (0.02)	0.95 (0.04)	0.95 (0.01)	0.94	0.96
vWA	0.85 (0.03)	0.89 (0.07)	0.84 (0.10)	0.90 (0.10)	0.88 (0.11)	0.85 (0.09)	0.84 (0.11)	0.87 (0.10)	0.92 (0.06)	0.87 (0.03)	0.84	0.92
D12S391	0.83 (0.08)	0.88 (0.05)	0.80 (0.04)	0.86 (0.09)	0.84 (0.04)	0.8 (0.05)	0.86 (0.08)	0.83 (0.09)	0.85 (0.04)	0.84 (0.03)	0.8	0.88
D13S317	0.86 (0.12)	0.85 (0.05)	0.87 (0.09)	0.83 (0.11)	0.85 (0.09)	0.89 (0.12)	0.87 (0.10)	0.85 (0.07)	0.86 (0.12)	0.86 (0.02)	0.83	0.89
PentaE	0.65 (0.10)	0.66 (0.11)	0.64 (0.08)	0.71 (0.09)	0.64 (0.11)	0.68 (0.11)	0.68 (0.11)	0.72 (0.08)	0.66 (0.08)	0.67 (0.03)	0.64	0.72
D16S539	0.81 (0.09)	0.81 (0.10)	0.82 (0.11)	0.81 (0.08)	0.83 (0.09)	0.8 (0.09)	0.81 (0.07)	0.81 (0.10)	0.82 (0.09)	0.81 (0.01)	0.8	0.83
D17S1301	0.89 (0.07)	0.88 (0.04)	0.87 (0.04)	0.85 (0.01)	0.88 (0.06)	0.91 (0.06)	0.86 (0.04)	0.86 (0.06)	0.88 (0.04)	0.88 (0.02)	0.85	0.91
D18S51	0.80 (0.09)	0.82 (0.10)	0.83 (0.07)	0.82 (0.06)	0.65 (0.33)	0.8 (0.09)	0.79 (0.07)	0.81 (0.08)	0.80 (0.07)	0.79 (0.05)	0.65	0.83
D19S433	0.84 (0.10)	0.81 (0.09)	0.76 (0.13)	0.77 (0.10)	0.84 (0.12)	0.85 (0.10)	0.84 (0.08)	0.85 (0.11)	0.83 (0.07)	0.82 (0.03)	0.76	0.85
D20S482	0.89 (0.11)	0.88 (0.11)	0.88 (0.12)	0.89 (0.11)	0.72 (0.31)	0.88 (0.09)	0.88 (0.10)	0.88 (0.11)	0.87 (0.10)	0.86 (0.05)	0.72	0.89
D21S11	0.85 (0.08)	0.88 (0.07)	0.91 (0.08)	0.88 (0.08)	0.89 (0.10)	0.84 (0.10)	0.89 (0.10)	0.89 (0.09)	0.90 (0.05)	0.88 (0.02)	0.84	0.91
PentaD	0.82 (0.10)	0.86 (0.14)	0.85 (0.11)	0.83 (0.13)	0.8 (0.15)	0.83 (0.15)	0.82 (0.15)	0.90 (0.13)	0.8 (0.09)	0.83 (0.03)	0.8	0.9
D22S1045	0.46	0.45	0.42	0.43	0.42	0.44	0.42	0.42	0.42	0.43 (0.02)	0.42	0.46
DYS385a-b	0.87 (0.13)	0.87 (0.11)	0.88 (0.20)	0.85 (0.11)	0.91 (0.12)	0.87 (0.14)	0.83 (0.13)	0.91 (0.11)	0.85 (0.06)	0.87 (0.03)	0.83	0.91
DYF387S1	0.89 (0.05)	0.89 (0.07)	0.93 (0.05)	0.90 (0.09)	0.89 (0.12)	0.92 (0.05)	0.91 (0.10)	0.91 (0.07)	0.89 (0.05)	0.90 (0.02)	0.89	0.93
DXS10135	0.92	0.93	0.91	0.97	0.99	0.99	0.96	0.97	0.95	0.95 (0.03)	0.91	0.99
DXS8378	0.78	0.89	0.86	0.83	0.85	0.84	0.83	0.86	0.76	0.83 (0.04)	0.76	0.89
DXS7132	0.85	0.9	0.89	0.89	0.9	0.9	0.88	0.87	0.86	0.88 (0.02)	0.85	0.9
DXS10074	0.99	0.92	0.89	0.96	0.89	0.94	0.9	0.95	0.95	0.93 (0.03)	0.89	0.99
DXS10103	0.86	0.92	NA	0.76	0.81	0.96	0.98	0.81	0.91	0.88 (0.08)	0.76	0.98
HPRTB	0.99	0.97	0.96	0.96	0.94	0.95	0.98	0.98	0.94	0.96 (0.02)	0.94	0.99

## Sheet: Table S7
Müller P., Sell C., Hadrys T., Hedman J., Bredemeyer S., Laurent F.X., Roewer L., Achtruth S., Sidstedt S., Sijen T., Trimborn M., Weiler N., Willuweit S., Bastisch I., Parson W., and the SeqForSTR-Consortium. Inter-laboratory study on standardized MPS libraries: Evaluation of performance, concordance and sensitivity using mixtures and degraded DNA
Table S7. Review of sensitivity study for all sequencing runs showing mean sensitivity (plus standard deviation; SD) calculated for each particular DNA input for 27 autosomal-, 24 Y- and 7 X-STRs. Sensitivity was assessed by analysing dilution series of sample M500. Sensitivity range shows the lowest and highest observed sensitivity value for all sequencing runs (percentage of correctly typed all…
		Percentage of correctly called alleles (%)
	Total DNA input (pg)	Mean sensitivity (SD)	Sensitivity range		∆ Sensitivity range
aSTRs	1000	100 (0.0)	/	100	0
	500	100 (0.0)	/	100	0
	250	99.9 (0.2)	99.4	100	0.6
	125	96.9 (1.7)	92.5	98.2	5.7
	62	91.8 (2.6)	85	93.8	8.8
	31	71 .0 (5.1)	58.1	75	16.9
Y-STRs	1000	98.9 (1.9)	94.3	100	5.7
	500	96.4 (2.4)	90.4	98.1	7.7
	250	97.0 (1.0)	96.2	98.1	1.9
	125	93.2 (2.8)	88.5	96.2	7.7
	62	82.1 (5.0)	69.3	84.7	15.4
	31	60.3 (5.8)	46.2	65.4	19.2
X-STRs	1000	94.8 (2.0)	91.2	97.1	5.9
	500	93.5 (1.3)	91.2	94.1	2.9
	250	93.1 (2.1)	88.2	94.1	5.9
	125	90.5 (2.5)	88.2	94.1	5.9
	62	87.9 (1.0)	85.3	88.2	2.9
	31	81.1 (4.2)	70.6	85.3	14.7

## Sheet: Table S8
Zu Heatmap
Müller P., Sell C., Hadrys T., Hedman J., Bredemeyer S., Laurent F.X., Roewer L., Achtruth S., Sidstedt S., Sijen T., Trimborn M., Weiler N., Willuweit S., Bastisch I., Parson W., and the SeqForSTR-Consortium. Inter-laboratory study on standardized MPS libraries: Evaluation of performance, concordance and sensitivity using mixtures and degraded DNA
Table S8. Sensitivity study summary using two-person mixture M500 at ratio 1:1. Serial dilutions were prepared for the following DNA input amounts: 1000 pg, 500 pg, 250 pg, 125 pg, 62 pg and 31 pg and analysed in duplicate. "X"/"Y" indicate the number of observed alleles (X) for both replicates in relation to the maximum number of alleles possible (Y) for a particular DNA input amount. For a full…
	DNA input (pg) Run	1000	500	250	125	62	31
aSTRs	0	160/160	160/160	160/160	156/160	148/160	120/160
	1	160/160	160/160	160/160	156/160	148/160	120/160
	2	160/160	160/160	159/160	148/160	136/160	93/160
	3	160/160	160/160	160/160	156/160	149/160	119/160
	4	160/160	160/160	160/160	155/160	148/160	114/160
	5	160/160	160/160	160/160	155/160	147/160	114/160
	6	160/160	160/160	160/160	155/160	147/160	112/160
	7	160/160	160/160	160/160	157/160	150/160	115/160
	8	160/160	160/160	160/160	156/160	148/160	115/160
Y-STRs	0	52/52	50/52	50/52	48/52	44/52	33/52
	1	52/52	50/52	51/52	50/52	44/52	34/52
	2	49/52	47/52	50/52	46/52	36/52	24/52
	3	52/52	51/52	51/52	50/52	44/52	34/52
	4	52/52	50/52	51/52	50/52	44/52	32/52
	5	51/52	50/52	50/52	48/52	42/52	30/52
	6	52/52	51/52	50/52	47/52	43/52	32/52
	7	52/52	51/52	51/52	49/52	44/52	32/52
	8	51/52	51/52	50/52	48/52	43/52	31/52
X-STRs	0	32/34	32/34	32/34	30/34	30/34	28/34
	1	32/34	32/34	32/34	31/34	30/34	28/34
	2	31/34	31/34	30/34	30/34	29/34	24/34
	3	33/34	32/34	32/34	31/34	30/34	28/34
	4	32/34	32/34	32/34	30/34	30/34	28/34
	5	32/34	31/34	31/34	30/34	30/34	28/34
	6	32/34	32/34	32/34	32/34	30/34	27/34
	7	33/34	32/34	32/34	32/34	30/34	28/34
	8	33/34	32/34	32/34	31/34	30/34	29/34

## Sheet: Table S9
Müller P., Sell C., Hadrys T., Hedman J., Bredemeyer S., Laurent F.X., Roewer L., Achtruth S., Sidstedt S., Sijen T., Trimborn M., Weiler N., Willuweit S., Bastisch I., Parson W., and the SeqForSTR-Consortium. Inter-laboratory study on standardized MPS libraries: Evaluation of performance, concordance and sensitivity using mixtures and degraded DNA
Table S9. Overview of mixture study analysis. Four two-person mixtures (M166. M91, M62.5 and M47.6) at ratios of 83.3:16.7, 90.9:9.1, 93.7:6.3 and 95.2:4.8 were prepared using control DNAs 9947A (minor component) and 2800M (major component). Total DNA input per mixture was 1 ng according to the manufacturers recommendation. To assure unambiguous allele assignment only distinguishable autosomal ST…
			Mixture ratio (%)		Observed reads			Theoretically expected reads		Observed mixture ratio (%)
	Run	Sample	2800M:9947A (major:minor)		Total	2800M	9947A	2800M	9947A	2800M:9947A (major:minor)
aSTRs	0	M166	83.3:16.7		41615	29168	12447	34679.2	6935.83	70.0901	29.9099
	1				50035	35836	14199	41695.8	8339.17	71.6219	28.3781
	2				41853	29834	12019	34877.5	6975.5	71.2828	28.7172
	3				48668	34793	13875	40556.7	8111.33	71.4905	28.5095
	4				40226	28113	12113	33521.7	6704.33	69.8876	30.1124
	5				37290	26144	11146	31075	6215	70.1099	29.8901
	6				38177	27423	10754	31814.2	6362.83	71.8312	28.1688
	7				50391	35848	14543	41992.5	8398.5	71.1397	28.8603
	8				41853	29834	12019	34877.5	6975.5	71.2828	28.7172
	0	M91	90.9:9.1		45302	36882	8420	41183.6	4118.36	81.4136	18.5864
	1				55748	45653	10095	50680	5068	81.8917	18.1083
	2				46688	37969	8719	42443.6	4244.36	81.325	18.675
	3				53221	43445	9776	48382.7	4838.27	81.6313	18.3687
	4				44193	36106	8087	40175.5	4017.55	81.7007	18.2993
	5				40100	32858	7242	36454.5	3645.45	81.9401	18.0599
	6				43150	35277	7873	39227.3	3922.73	81.7543	18.2457
	7				53879	43866	10013	48980.9	4898.09	81.4158	18.5842
	8				46688	37969	8719	42443.6	4244.36	81.325	18.675
	0	M62.5	93.7:6.3		46340	40888	5452	43443.8	2896.25	88.2348	11.7652
	1				56376	49887	6489	52852.5	3523.5	88.4898	11.5102
	2				47675	42137	5538	44695.3	2979.69	88.3838	11.6162
	3				53117	46813	6304	49797.2	3319.81	88.1319	11.8681
	4				46441	40355	6086	43538.4	2902.56	86.8952	13.1048
	5				41855	37286	4569	39239.1	2615.94	89.0837	10.9163
	6				44307	39243	5064	41537.8	2769.19	88.5707	11.4293
	7				53972	47480	6492	50598.8	3373.25	87.9715	12.0285
	8				47675	42137	5538	44695.3	2979.69	88.3838	11.6162
	0	M47.6	95.2:4.8		33907	32100	1807	32292.4	1614.62	94.6707	5.32928
	1				40065	37868	2197	38157.1	1907.86	94.5164	5.48359
	2				34073	32261	1812	32450.5	1622.52	94.682	5.31799
	3				39633	37353	2280	37745.7	1887.29	94.2472	5.75278
	4				33749	30709	3040	32141.9	1607.1	90.9923	9.00767
	5				29519	27895	1624	28113.3	1405.67	94.4985	5.50154
	6				32028	29938	2090	30502.9	1525.14	93.4745	6.52554
	7				42597	39880	2717	40568.6	2028.43	93.6216	6.37838
	8				34073	32261	1812	32450.5	1622.52	94.682	5.31799

## Sheet: Table S10
Müller P., Sell C., Hadrys T., Hedman J., Bredemeyer S., Laurent F.X., Roewer L., Achtruth S., Sidstedt S., Sijen T., Trimborn M., Weiler N., Willuweit S., Bastisch I., Parson W., and the SeqForSTR-Consortium. Inter-laboratory study on standardized MPS libraries: Evaluation of performance, concordance and sensitivity using mixtures and degraded DNA
Table S10. Ancient DNA genotype summary for autosomal STRs including Amelogenin. Letters in brackets indicate allele specific sequence variant. Numbers in a) brackets tag allele calls with ≥10 ≤30 reads, b) dark grey shaded box indicate alleles in stutter position (written in white) that were above the manufacturer´s default threshold and therefore labeled. INC in orange shaded box indicates locu…
Run	Sample	Burial	Final DNA input [pg]	Gender	Amelogenin	D1S1656	TPOX	D2S441	D2S1338	D3S1358	D4S2408	FGA	D5S818	CSF1PO	D6S1043	D7S820	D8S1179	D9S1122	D10S1248	TH01	vWA	D12S391	D13S317	PentaE	D16S539	D17S1301	D18S51	D19S433	D20S482	D21S11	PentaD	D22S1045		Max. number of aSTRs (without Amelogenin)	Full aSTR typed	Partial aSTR typed	aSTR locus drop-out	Percentage of fully typed aSTR (%)
CE	FA10013B01A	7th-8th century AD			X	17.3	NA	NA	NA	NA	NA	NA	NA	NA	NA	NA	13	NA	NA	8,9.3	NA	NA	NA	NA	11	NA	12	NA	NA	NA	NA	NA		27
0			15	Inconclusive	INC	INC	INC	INC	INC	INC	INC	INC	INC	INC	INC	INC	INC	INC	INC	INC	INC	INC	INC	INC	INC	INC	INC	INC	INC	INC	INC	INC			0	0	27	0
1				Inconclusive	INC	INC	INC	INC	INC	INC	INC	INC	INC	INC	INC	INC	INC	INC	INC	INC	INC	INC	INC	INC	INC	INC	INC	INC	INC	INC	INC	INC			0	0	27	0
2				Inconclusive	INC	INC	INC	INC	INC	INC	INC	INC	INC	INC	INC	INC	INC	INC	INC	INC	INC	INC	INC	INC	INC	INC	INC	INC	INC	INC	INC	INC			0	0	27	0
3				Inconclusive	INC	INC	INC	INC	INC	INC	INC	INC	INC	INC	INC	INC	INC	INC	INC	INC	INC	INC	INC	INC	INC	INC	INC	INC	INC	INC	INC	INC			0	0	27	0
4				Inconclusive	INC	INC	INC	INC	INC	INC	INC	INC	INC	INC	INC	INC	INC	INC	INC	INC	INC	INC	INC	INC	INC	INC	INC	INC	INC	INC	INC	INC			0	0	27	0
5				Inconclusive	INC	INC	INC	INC	INC	INC	INC	INC	INC	INC	INC	INC	INC	INC	INC	INC	INC	INC	INC	INC	INC	INC	INC	INC	INC	INC	INC	INC			0	0	27	0
6				Inconclusive	INC	INC	INC	INC	INC	INC	INC	INC	INC	INC	INC	INC	INC	INC	INC	INC	INC	INC	INC	INC	INC	INC	INC	INC	INC	INC	INC	INC			0	0	27	0
7				Inconclusive	INC	INC	INC	INC	INC	INC	INC	INC	INC	INC	INC	INC	INC	INC	INC	INC	INC	INC	INC	INC	INC	INC	INC	INC	INC	INC	INC	INC			0	0	27	0
8				Inconclusive	INC	INC	INC	INC	INC	INC	INC	INC	INC	INC	INC	INC	INC	INC	INC	INC	INC	INC	INC	INC	INC	INC	INC	INC	INC	INC	INC	INC			0	0	27	0
CE	FA10026B01A	7th-8th century AD			X,Y	NA	NA	10,14	NA	15	NA	NA	NA	NA	NA	NA	NA	NA	14, 16	NA	17,18	19	NA	NA	NA	NA	NA	NA	NA	30	NA	11,17
0			274	XY	X,Y	15,16	8	10,14	20,26i	14,15ii	8,10i	20,23,24i	11,12	10,12	18i,19	10	13,14	13(C),13(A)i	14,16ii	6,9.3	17,18ii	19,19.3	11(A,T),11(C,A),11(C,T)i	INC	9,11i	11,12	13,18	13,14	13,14,15	29,30i	9i,15	11,(17)ii			25	1	1	92.6
1				XY	X,Y	15i,16	8	10,14	20,26i	14,15ii	8,10i	20,24	11,12	10,12	18i,19	10	13,14	13(C),13(A)i	14,16ii	6,9.3	17,18ii	18.3,19,19.3	11(C,A),11(C,T)i,11(A,T)	INC	9,11i	11,12	13,18	13,14	13,14,15	29,30i	9i,15	11,17ii			26	0	1	96.3
2				XY	X,Y	15,16	8	10,14	20,26i	14,15ii	8,10i	20,24	11,12	10,12	18i,19	10	13,14	13(C),13(A)i	14,16ii	6,9.3	17,18ii	19,19.3	11(C,T)i,11(A,T),11(C,A)	INC	9,11i	11,12	13,18	(13)sc	13,14,15	29,30i	(9)i,15	11,(17)ii			23	3	1	85.2
3				XY	X,Y	15,16	8	10,14	20,26i	14,15ii	8,10i	20,24i	11,12	10,12	18i,19	10	13,14	13(C),13(A)i	14,16ii	6,9.3	17,18ii	18.3,19,19.3	11(C,T)i,11(A,T),11(C,A)	INC	9,11i	11,12	13,18	13,14	13,14,15	29,30i	9,15	11,17ii			26	0	1	96.3
4				XY	X,Y	15,16	8	10,14	20,26	14,15ii	8,10i	20,24	11,12	10,12	18i,19	10	13,14	13(C),13(A)i	14,16ii	6,9.3	17,18ii	19,19.3	11(A,T),11(C,T)i,11(C,A)	INC	9,11i	11,12	13,18	13,14	13,14,15	29,30i	9i,15	11,(17)ii			25	1	1	92.6
5				XY	X,Y	15,16	8	10,14	20,26i	14,15ii	8,10i	20,24	11,12	10,12	18i,19	10	13,14	13(C),13(A)i	14,16ii	6,9.3	17,18ii	19,19.3	11(A,T),11(C,T)i,11(C,A)	INC	9,10,11	11,12	13i,18	(13),(14)	13,14,15	29,30i	9,15	11,(17)ii			24	2	1	88.9
6				XY	X,Y	15,16	8	10,14	19,20,26i	14,15ii	8,10i	20,24	11,12	10,12	18i,19	10	13,14	13(C),13(A)i	14,16ii	6,9.3	17,18ii	18.3,19,19.3	11(C,A),11(A,T), 11(C,T)i	INC	9,11i	11,12	13i,18	13,14	13,14,15	29,30i	9i,15	11,(17)ii			25	1	1	92.6
7				XY	X,Y	15,16	8	10,14	20,26i	14,15ii	8,10i	20,23,24	11,12	10,12	18i,19	10	13,14	13(C),13(A)i	14,16ii	6,9.3	17,18ii	18.3,19,19.3	11(A,T),11(C,A),11(C,T)i	INC	9,11i	11,12	13,18	13,14	13,14,15	29,30i	9,15	11,(17)ii			25	1	1	92.6
8				XY	X,Y	15,16	8	10,14	20,26i	14,15ii	8,10i	20,24i	11,12	10,12	18i,19	10	13,14	13(C),13(A)i	14,16ii	6,9.3	17,18i	19,19.3	11(C,A),11(A,T), 11(C,T)i	INC	9,11i	11,12i	13,18	13,14	13,14,15	29,30i	9i,15	11,(17)ii			25	1	1	92.6
CE	FA10030T01A	7th-8th century AD			X	14,(16)	NA	11.3,14	17,18	15	NA	20,24	12,13	11,12	NA	8	10,13	NA	13,14	NA	17,18	18.3,21	12,13	7,(18)	11,12	NA	12,14	12	NA	30,32.2	10,11	16,17
0			513	XX	X,X	14,16	8	11.3,14i	17,18	15	8,10	20,24i	12,13	11,12	11	8,10i	10,13	12,14	13,14	9.3	17,18	18.3,21	12i,13	INC	11,12	11,13	12,14i	(12)i,13	14	30,32.2	(10)i,11	(16)			23	3	1	85.2
1				XX	X,X	14,15,16	8	11.3,14i	17,18	15	8,10	20,24i	12,13	11,12	11	8,10i	10,13	12,14	13,14	9.3	17,18	18.3i,21	12i,13	INC	11,12	11,13	12,14i	12i,13	14	30,32.2	(10)i,11	(16)			24	2	1	88.9
2				XX	X,X	14,16	8	11.3,14i	17,18	15	8,10	20,24i	(12),(13)	11,12	11	8,10i	10,13	12,14	13,14	9.3	17,18	18.3i,21	12i,13	INC	11,12	11,13	12,14i	(12)i,13	14	30,32.2	(10),(11)	(16)			22	4	1	81.5
3				XX	X,X	14,16	8	11.3,14i	17,18	15	8,10	20,24i	12,13	11,12	11	8,10i	10,13	12,14	13,14	9.3	17,18	18.3i,21	12i,13	INC	11,12	11,13	12,14	12i,13	14	30,32.2	10i,11	(16),(17)i			25	1	1	92.6
4				XX	X,X	14,16	8	11.3,14i	17,18	15	8,10	20,24i	(12)i,13	11,12	11	8,10i	10,13	12,14	13,14	9.3	17,18	18.3i,21	12i,13	INC	11,12	11,13	12,14i	12i,13	14	30,32.2	10i,11	(16)			24	2	1	88.9
5				XX	X,X	14,16	8	11.3,14i	17,18	15	8,10	20,24i	12,13	11,12	11	8,10i	10,13	12,14	13,14	9.3	17,18i	18.3i,21	12i,13	INC	11,12	11,13	12,14i	12i,13	14	30,32.2	(10)i,11	(16)			24	2	1	88.9
6				XX	X,X	14,16	8	11.3,14i	17,18	15	8,10	20,24i	(12),13	11,12	11	8,10i	10,13	12,14	13,14	9.3	17,18	18.3i,21	12i,13	INC	11,12	11,13	12,14i	(12)i,13	14	30,32.2	(10)i,11	(16)			22	4	1	81.5
7				XX	X,X	14,16	8	11.3,14i	17,18	15	8,10	20,24i	12,13	11,12	11	8,10i	10,13	12,14	13,14	9.3	17,18	18.3i,21	12i,13	INC	11,12	11,13	12,14i	12i,13	14	30,32.2	(10)ii,11	(16)			24	2	1	88.9
8				XX	X,X	14,16i	8	11.3,14i	17,18	15	8,10	20,24i	12,13	11,12	11	8,10i	10,13	12,14	13,14	9.3	17,18	18.3,21	12i,13	INC	11,12	11,13	12,14	12i,13	14	30,32.2	(10)i,11	(16)			24	2	1	88.9
CE	FA10058T01B	5th century AD			X,Y	12,16	NA	11.3,14	17,24	14	NA	21,24	NA	NA	NA	NA	13	NA	13,15	9,9.3	16,18	20,21	NA	NA	11,12	NA	12,14	13,15	NA	30,32.2	NA	16,17
0			307	XY	X,Y	12,16	8,9	11.3,14	17,24	14	8,10	21,24i	12,13ii	10,11	11	10,11	13(G),13(A)	11,13	13,15	9,9.3	16,18	20i,21	11,12	7,(12)ii	11,12	11	12,14	13,15i	14	30,32.2i	10,11	16,17i			26	1	0	96.3
1				XY	X,Y	12,16	8,9	11.3,14	17,24	14	8,10	21,24i	12,13ii	10,11	11	10,11	13(G),13(A)	11,13	13,15	9,9.3	16,18	20,21	11,12	7,12ii	11,12	11	12,14	13,15i	14	30,32.2i	10,11	16,17i			27	0	0	100
2				XY	X,Y	12,16	8,9	11.3,14	17,24	14	8,10	21,24i	12,13ii	10,11	11	10,11	13(G),13(A)	11,13	13,15	9,9.3	16,17,18	20,21	11,12	7,(12)ii	11,12	11	12,14	13,15	14	30,32.2i	10,11	16,17i			26	1	0	96.3
3				XY	X,Y	12,16	8,9	11.3,14	17,24	14	8,10	21,24i	12,13ii	10,11	11	10,11	13(G),13(A)	11,13	13,15	9,9.3	16,17,18	20,21	11,12	7,12i	11,12	11	12,14	13,15i	14	30,32.2i	10,11	16,17i			27	0	0	100
4				XY	X,Y	12,16	8,9	11.3,14	17,24	14	8,10	21,24i	12,13ii	10,11	11	10,11	13(G),13(A)	11,13	13,15	9,9.3	16,18	20i,21	11,12	7,12i	11,12	11	12,14	13,15	14	30,32.2i	10,11	16,17i			27	0	0	100
5				XY	X,Y	12,16	8,9	11.3,14	17,24	14	8,10	21,24i	12,13ii	10,11	11	10,11	13(G),13(A)	11,13	13,15	9,9.3	16,18	20,21	11,12	7,(12)ii	11,12	11	12,14	13,15	14	30,32.2i	10,11	16,17i			26	1	0	96.3
6				XY	X,Y	12,16	8,9	11.3,14	17,24	14	8,10	21,24i	12,13ii	10,11	11	10,11	13(G),13(A)	11,13	13,15	9,9.3	16,18	20,21	11,12	7,(12)ii	11,12	11	12,14	13,15	14	30,32.2i	10,11	16,17i			26	1	0	96.3
7				XY	X,Y	12,16	8,9	11.3,14	17,24	14	8,10	21,24i	12,13ii	10,11	11	10,11	13(G),13(A)	11,13	13,15	9,9.3	16,18	20,21	11,12	7,(12)ii	11,12	11	12,14	13,15i	14	30,32.2i	10,11	16,17i			26	1	0	96.3
8				XY	X,Y	12,16	8,9	11.3,14	17,24	14	8,10	21,24i	12,13ii	10,11	11	10,11	13(G),13(A)	11,13	13,15	9,9.3	16,18	20i,21	11,12	7,12i	11,12	11	12,14	13,15i	14	30,32.2i	10,11	16,17i			27	0	0	100
i imbalanced alleles (60 %)
ii highly imbalanced alleles (30%)
sc sequences that were checked for concordance to all sequences of the respective sample and marker within the SeqForSTRs exercise

[truncated: 8 more sheets: Table S11, Table S12, Table S13, Table S14, Table S15, Table S16, Table S17, Table S18]
